# Supplementary material for: Intracolonial genetic variation affects reproductive skew and colony productivity during colony foundation in a parthenogenetic termite
Source: BMC Evol Biol. 2014 Aug 14;14:177. doi: 10.1186/s12862-014-0177-0 (PMC4236541; doi:10.1186/s12862-014-0177-0)
Supplement: Additional file 3 — Proportions of juveniles (including eggs and larvae), soldiers, and nymphoids produced by one of paired founding females. The proportions (means ± S.D. values) were compared between sister-pair (SP, black) and unrelated-pair (URP, white) colonies using GLMM analyses. Numerical values in the bar indicate numbers of colonies examined. [file s12862-014-0177-0-S3.zip]

Archive with 1 entries (1 files):
- 12862_2014_177_MOESM3_ESM.eps
