# Supplementary material for: Intracolonial genetic variation affects reproductive skew and colony productivity during colony foundation in a parthenogenetic termite
Source: BMC Evol Biol. 2014 Aug 14;14:177. doi: 10.1186/s12862-014-0177-0 (PMC4236541; doi:10.1186/s12862-014-0177-0)
Supplement: Additional file 4 — Skew of nymph production affected by the interactions among colony type, colony size and founders’ survival rate. In unrelated-pair colonies, colony size increased the skew of nymph production, regardless of the number of founding females (narrow solid and broken lines). In sister-pair colonies with both founding females, colony size increased the skew (thick solid line). In sister-pair colonies where only one of two founding females survived, colony size decreased the skewed nymph production (thick broken line). Here, the interactions between colony type and colony size, and also interactions among these two and founders’ survival rate significantly affected the skew of nymph production (see Table 2). [file s12862-014-0177-0-S4.zip]

Archive with 1 entries (1 files):
- 12862_2014_177_MOESM4_ESM.eps
